# Supplementary material for: Potential Impacts of Different Occupational Outdoor Heat Exposure Thresholds among Washington State Crop and Construction Workers and Implications for Other Jurisdictions
Source: Int J Environ Res Public Health. 2022 Sep 14;19(18):11583. doi: 10.3390/ijerph191811583 (PMC9517246; doi:10.3390/ijerph191811583)
Supplement: Supplementary file 1 [file ijerph-19-11583-s001.zip]

Archive with 1 entries (1 files):
- ijerph-1844532-supplementary.pdf
